# Supplementary material for: Organ-specific, multimodal, wireless optoelectronics for high-throughput phenotyping of peripheral neural pathways
Source: Nat Commun. 2021 Jan 8;12:157. doi: 10.1038/s41467-020-20421-8 (PMC7794361; doi:10.1038/s41467-020-20421-8)
Supplement: Supplementary file 9 — Source Data [file 41467_2020_20421_MOESM9_ESM.xlsx]

## Sheet: Figure 1e
Figure 1e
	(unit: lux)			(unit: lux)			(unit: lux)
kilo-cycles	2.87 mm		kilo-cycles	1.15 mm		kilo-cycles	0.72 mm
0	386		0	388		0	396
1	368		4	387		4	384
2	396		8	392		8	370
3	395		12	377		12	395
4	389		16	384		16	369
5	345		20	379		20	380
6	317		24	377		24	369
7	308		28	383		28	371
8	274		32	370		32	389
9	0		36	380		36	390
			40	378		40	385
			44	394		44	395
			48	394		48	369
			52	390		52	380
			56	371		56	388
			60	369		60	396
			64	381		64	393
			68	381		68	368
			72	371		72	354
			76	386		76	357
			80	390		80	342
			84	386		84	317
			88	390		88	264
			92	372		92	173
			96	389		96	0
			100	379
			104	389
			108	384
			112	375
			116	385
			120	397
			124	394
			128	368
			132	372
			136	373
			140	373
			144	377
			148	376
			152	395
			156	376
			160	371
			164	376
			168	396
			172	376
			176	381
			180	396
			184	389
			188	371
			192	384
			196	374
			200	374
			204	373
			208	394

## Sheet: Figure 1f
Figure 1f
	Vertical (z-z) direction				Horizontal (x-z) direction
kilo-cycles	post-curved	pre-curved		kilo-cycles	post-curved	pre-curved
0	375	355		0	400	395
1	380			1	371
2	375	381		2	367
3	365			3	386
4	320	362		4	380	385
5	275			5	396
6	0	358		6	387
8		384		7	358
10		345		8	327	388
12		365		9	318
14		372		10	287
16		395		11	278
18		374		12	244	382
20		368		13	226
22		352		14	260
24		361		15	269
26		343		16	227	380
28		362		17	169
30		353		18	183
32		357		19	175
34		361		20	167	378
36		347		21	160
38		368		22	144
40		351		23	112
42		384		24	130	373
44		390		25	125
46		397		26	0
48		374		28		372
50		398		32		385
52		372		36		367
54		367		40		365
56		381		44		358
58		371		48		381
60		341		52		363
62		351		56		353
64		341		60		352
66		339		64		362
68		344		68		343
70		341		72		361
72		350		76		363
74		330		80		360
76		333		84		346
78		341		88		367
80		342		92		342
82		354		96		362
84		356		100		383
86		367		104		352
88		351		108		349
90		352		112		378
92		361		116		367
94		352		120		368
96		357		124		382
98		350		128		378
100		370		132		349
102		367		136		364
104		341		140		350
106		361		144		382
108		354		148		355
110		351		152		392
112		347		156		393
114		352		160		365
116		351		164		388
118		353		168		352
120		349		172		344
122		341		176		391
124		344		180		394
126		351		184		362
128		347		188		389
130		344		192		349
132		344		196		380
134		349		200		389
136		339		204		388
138		344		208		384
140		333
142		341
144		345
146		349
148		331
150		334
152		339
154		333
156		357
158		347
160		333
162		354
164		333
166		347
168		357
170		379
172		365
174		370
176		355
178		364
180		340
182		353
184		377
186		362
188		339
190		360
192		338
194		352
196		339
198		346
200		367
202		357

## Sheet: Figure 1g
Figure 1g
		(unit: days)
mouse	post-curved	pre-curved
1	4	27
2	2	25
3	5	28
4	4	23
5	5	31
6	5	25
7	6	19
8	2	27

## Sheet: Figure 3a
Figure 3a
LED inside-measure outside
device	2W	4W	6W	8W	10W	12W
1	0.048	0.085	0.111	0.138	0.163	0.186
2	0.008	0.013	0.015	0.017	0.02	0.022
3	0.035	0.056	0.068	0.078	0.086	0.093
4	0.024	0.039	0.046	0.054	0.06	0.065
5	0.025	0.044	0.054	0.064	0.072	0.08
LED outside-measure outside
device	2W	4W	6W	8W	10W	12W
1	0.193	0.32	0.401	0.473	0.539	0.598
2	0.318	0.546	0.665	0.775	0.876	0.968
3	0.179	0.361	0.443	0.529	0.599	0.663
4	0.193	0.385	0.474	0.565	0.638	0.706
5	0.198	0.41	0.5	0.59	0.671	0.74

## Sheet: Figure 3b
Figure 3b
			(unit: g)	(unit: g)
Treatment	Mouse	Meal number	Meal size	Total intake
device	1	9	0.274462	2.47015
device	2	9	0.392381	3.53143
device	3	6	0.451628	2.70977
device	4	7	0.3488	2.4416
device	5	7	0.41	2.87
device	6	6	0.48	2.88
device	7	7	0.41	2.87
control	1	7	0.269412	1.96286
control	2	7	0.300208	2.10146
control	3	7	0.456809	3.19766
control	4	7	0.393125	2.75188
control	5	10	0.37	3.7
control	6	9	0.38	3.42

## Sheet: Figure 4b
Figure 4b
				(unit: g)						(unit: g)						(unit: g)
Calca ChR2	mouse	1h	2h	3h		Calca ChR2	mouse	1h	2h	3h		Calca ChR2	mouse	1h	2h	3h
RF off	1	1.47	2.68	2.74		10 Hz	1	0.94	1.71	1.76		20 Hz	1	0.37	0.45	0.51
	2	1.97	2.26	2.87			2	1.26	1.45	1.84			2	0.17	0.49	0.66
	3	1.59	1.99	2.44			3	1.02	1.28	1.57			3	0.21	0.51	0.51
	4	1.78	2.34	3.01			4	0.93	1.41	2.08			4	0.47	0.61	0.67
	5	1.38	2.1	2.95			5	1.11	1.67	1.92			5	0.18	0.28	0.45
	6	1.36	2.57	3.76			6	0.87	1.65	2.41			6	0.27	0.61	0.69
	7	1.72	2.45	2.47			7	1.13	1.51	1.77			7	0.21	0.35	0.42
	8	1.42	2.64	3.33			8	0.87	1.31	1.42			8	0.14	0.29	0.41

## Sheet: Figure 4c
Figure 4c
				(unit: g)						(unit: g)						(unit: g)
Calca tdT	mouse	1h	2h	3h		Calca tdT	mouse	1h	2h	3h		Calca tdT	mouse	1h	2h	3h
RF off	1	0.72	1.19	1.49		10 Hz	1	0.91	1.35	1.62		20 Hz	1	1.183	1.755	2.106
	2	1.79	2.54	3.22			2	1.06	1.37	1.93			2	1.378	1.781	2.509
	3	1.84	2.82	3.74			3	1.4	1.89	2.71			3	1.82	2.457	3.523
	4	2.18	2.8	3.27			4	2	2.33	2.99			4	2.6	3.029	3.887

## Sheet: Figure 4e
Figure 4e
				(unit: sec)
Calca ChR2	mouse	0-10	10-20	20-30	(mins)
	1	263.826	304.913	232.853
	2	152.991	337.192	302.628
	3	168.892	224.014	156.164
	4	302.838	216.953	166.933
	5	386.823	202.09	148.302
	6	185.565	113.682	145.989
	7	169.872	162.513	176.724
Calca tdT	mouse	0-10	10-20	20-30	(mins)
	1	248.192	272.457	249.585
	2	189.689	254.717	280.795
	3	211.583	236.918	284.828
	4	226.683	210.01	121.485
	5	240.478	83.6005	142.044
	6	176.724	173.58	180.344
	7	245.284	242.882	224.694

## Sheet: Figure 4h
Figure 4h
		(unit: sec)
mouse	ChR2	tdT
1	38	75
2	12	65
3	25	49
4	17	57
5	41	67
6	35	48
7	16	66

## Sheet: Figure 4j
Figure 4j
mouse	ChR2	tdT
1	0.02	1
2	0.07	0.81
3	0.3	0.91
4	0.06	0.77
5	0.21	0.93
6	0.14
7	0.07

[truncated: 11 more sheets: Supplementary Fig. 4, Supplementary Fig. 5, Supplementary Fig. 6, Supplementary Fig. 11d, Supplementary Fig. 12, Supplementary Fig. 15a, Supplementary Fig. 15b, Supplementary Fig. 15c, Supplementary Fig. 16b, Supplementary Fig. 16c, Supplementary Fig. 18]
